# Supplementary material for: Mapping Research Trends in Frailty and Nutrition: A Combined Bibliometric and Structured Review (2000–2024)
Source: Nutrients. 2025 Nov 12;17(22):3541. doi: 10.3390/nu17223541 (PMC12655092; doi:10.3390/nu17223541)
Supplement: Supplementary file 1 [file nutrients-17-03541-s001.zip]

Archive with 1 entries (1 files):
- nutrients-3928702-supplementary.pdf
